# Supplementary material for: Array of Miniaturized Amperometric Gas Sensors Using Atomic Gold Decorated Pt/PANI Electrodes in Room Temperature Ionic Liquid Films
Source: Sensors (Basel). 2023 Apr 20;23(8):4132. doi: 10.3390/s23084132 (PMC10141993; doi:10.3390/s23084132)
Supplement: Supplementary file 1 [file sensors-23-04132-s001.zip]

Archive with 1 entries (1 files):
- sensors-2330617-supplementary.pdf
